# Supplementary material for: Life-Cycle-Dependent Toxicities of Mono- and Bifunctional Alkylating Agents in the 3R-Compliant Model Organism C. elegans
Source: Cells. 2023 Nov 29;12(23):2728. doi: 10.3390/cells12232728 (PMC10705807; doi:10.3390/cells12232728)
Supplement: Supplementary file 1 [file cells-12-02728-s001.zip]

Archive with 1 entries (1 files):
- cells-2673132-supplementary.pdf
